# Supplementary material for: Beyond the Numbers: Exploring Tensions Between Formal Entrustment and Trainee Readiness in Internship Training — A Mixed-Methods Study
Source: Perspect Med Educ. 2026 Mar 19;15(1):279–95. doi: 10.5334/pme.2259 (PMC13004065; doi:10.5334/pme.2259)
Supplement: Appendices. — Appendix A and B. [file pme-15-1-2259-s1.zip]

Archive with 4 entries (4 files):
- pme-2259_al-diery-s1/Appendix A GRAMMS checklist.docx
- pme-2259_al-diery-s1/Appendix A GRAMMS checklist.pdf
- pme-2259_al-diery-s1/Appendix B - SA pharmacy EPA statements.docx
- pme-2259_al-diery-s1/Appendix B - SA pharmacy EPA statements.pdf
